# Supplementary material for: Diagnostic Accuracy of Methods for Detection of Antibodies against Type I Interferons in Patients with Endocrine Disorders
Source: J Pers Med. 2022 Nov 24;12(12):1948. doi: 10.3390/jpm12121948 (PMC9783777; doi:10.3390/jpm12121948)
Supplement: Supplementary file 1 [file jpm-12-01948-s001.zip]

Archive with 3 entries (3 files):
- Table S1. Patient characteristics and results of testing serum samples.xlsx
- Table S2. Criteria for inclusion and exclusion of patients in the study.pdf
- Table S3. Age and gender in groups of participants.pdf
